# Supplementary material for: Structure-Based Virtual Screening and De Novo Design to Identify Submicromolar Inhibitors of G2019S Mutant of Leucine-Rich Repeat Kinase 2
Source: Int J Mol Sci. 2022 Oct 24;23(21):12825. doi: 10.3390/ijms232112825 (PMC9654793; doi:10.3390/ijms232112825)
Supplement: Supplementary file 1 [file ijms-23-12825-s001.zip]

Archive with 1 entries (1 files):
- ijms-1967696-supplementary.pdf
